# Supplementary material for: Low-intensity pulsed ultrasound inhibits adipogenic differentiation via HDAC1 signalling in rat visceral preadipocytes
Source: Adipocyte. 2019 Jul 19;8(1):292–303. doi: 10.1080/21623945.2019.1643188 (PMC6768184; doi:10.1080/21623945.2019.1643188)
Supplement: Supplemental Material [file kadi-08-01-1643188-s001.zip]

Archive with 4 entries (4 files):
- Supplemental table.tif
- Supplementary figure 1.tif
- Supplementary figure 2.tif
- Supplementary figure 3.tif
